# Supplementary material for: Quantitative Analysis of the Interdisciplinarity of Applied Mathematics
Source: PLoS One. 2015 Sep 9;10(9):e0137424. doi: 10.1371/journal.pone.0137424 (PMC4564225; doi:10.1371/journal.pone.0137424)
Supplement: S1 Network — (TXT) [file pone.0137424.s003.txt]

graph
 [ 
 directed 0
node
[
id 0
label "ecology"
]
node
[
id 1
label "developmental biology"
]
node
[
id 2
label "physical sciences"
]
node
[
id 3
label "medical sciences"
]
node
[
id 4
label "systems biology"
]
node
[
id 5
label "engineering"
]
node
[
id 6
label "environmental sciences"
]
node
[
id 7
label "biological sciences"
]
node
[
id 8
label "biophysics and computational biology"
]
node
[
id 9
label "social sciences"
]
node
[
id 10
label "statistics"
]
node
[
id 11
label "genetics"
]
node
[
id 12
label "psychology"
]
node
[
id 13
label "neurobiology"
]
node
[
id 14
label "biochemistry"
]
node
[
id 15
label "microbiology"
]
node
[
id 16
label "population biology"
]
node
[
id 17
label "mathematics"
]
node
[
id 18
label "neurosciences"
]
node
[
id 19
label "pharmacology"
]
node
[
id 20
label "geology"
]
node
[
id 21
label "economic sciences"
]
node
[
id 22
label "biophysics"
]
node
[
id 23
label "anthropology"
]
node
[
id 24
label "agricultural sciences"
]
node
[
id 25
label "geophysics"
]
node
[
id 26
label "applied physical sciences"
]
node
[
id 27
label "sustainability sciences"
]
node
[
id 28
label "applied biological sciences"
]
node
[
id 29
label "astronomy"
]
node
[
id 30
label "physiology"
]
node
[
id 31
label "computer sciences"
]
node
[
id 32
label "cell biology"
]
node
[
id 33
label "evolution"
]
node
[
id 34
label "plant biology"
]
node
[
id 35
label "immunology"
]
node
[
id 36
label "applied mathematics"
]
node
[
id 37
label "psychological and cognitive sciences"
]
node
[
id 38
label "political sciences"
]
node
[
id 39
label "chemistry"
]
node
[
id 40
label "physics"
]
node
[
id 41
label "earth, atmospheric, and planetary sciences"
]
edge
[
source 22
target 26
value 45.000000
]
edge
[
source 21
target 26
value 7.000000
]
edge
[
source 27
target 26
value 1.000000
]
edge
[
source 3
target 26
value 25.000000
]
edge
[
source 23
target 26
value 1.000000
]
edge
[
source 28
target 26
value 22.000000
]
edge
[
source 37
target 30
value 2.000000
]
edge
[
source 36
target 30
value 3.000000
]
edge
[
source 12
target 30
value 1.000000
]
edge
[
source 40
target 33
value 10.000000
]
edge
[
source 39
target 30
value 4.000000
]
edge
[
source 23
target 16
value 1.000000
]
edge
[
source 25
target 16
value 1.000000
]
edge
[
source 3
target 16
value 3.000000
]
edge
[
source 34
target 7
value 1.000000
]
edge
[
source 18
target 17
value 1.000000
]
edge
[
source 21
target 16
value 3.000000
]
edge
[
source 35
target 7
value 5.000000
]
edge
[
source 36
target 7
value 2.000000
]
edge
[
source 37
target 7
value 2.000000
]
edge
[
source 30
target 7
value 1.000000
]
edge
[
source 33
target 7
value 4.000000
]
edge
[
source 24
target 7
value 2.000000
]
edge
[
source 39
target 22
value 190.000000
]
edge
[
source 24
target 22
value 1.000000
]
edge
[
source 33
target 22
value 3.000000
]
edge
[
source 30
target 22
value 1.000000
]
edge
[
source 36
target 22
value 23.000000
]
edge
[
source 35
target 22
value 2.000000
]
edge
[
source 34
target 20
value 1.000000
]
edge
[
source 28
target 6
value 1.000000
]
edge
[
source 33
target 20
value 68.000000
]
edge
[
source 30
target 20
value 1.000000
]
edge
[
source 23
target 13
value 1.000000
]
edge
[
source 23
target 6
value 10.000000
]
edge
[
source 6
target 2
value 1.000000
]
edge
[
source 26
target 2
value 2.000000
]
edge
[
source 20
target 32
value 1.000000
]
edge
[
source 31
target 32
value 5.000000
]
edge
[
source 22
target 32
value 4.000000
]
edge
[
source 3
target 32
value 1.000000
]
edge
[
source 40
target 11
value 6.000000
]
edge
[
source 39
target 24
value 3.000000
]
edge
[
source 18
target 5
value 11.000000
]
edge
[
source 14
target 5
value 4.000000
]
edge
[
source 15
target 5
value 3.000000
]
edge
[
source 40
target 18
value 16.000000
]
edge
[
source 11
target 5
value 3.000000
]
edge
[
source 32
target 5
value 27.000000
]
edge
[
source 13
target 5
value 1.000000
]
edge
[
source 8
target 5
value 22.000000
]
edge
[
source 7
target 5
value 4.000000
]
edge
[
source 40
target 1
value 3.000000
]
edge
[
source 17
target 16
value 1.000000
]
edge
[
source 34
target 27
value 2.000000
]
edge
[
source 38
target 27
value 3.000000
]
edge
[
source 24
target 27
value 7.000000
]
edge
[
source 33
target 23
value 30.000000
]
edge
[
source 30
target 23
value 1.000000
]
edge
[
source 12
target 23
value 2.000000
]
edge
[
source 37
target 23
value 6.000000
]
edge
[
source 36
target 23
value 1.000000
]
edge
[
source 36
target 4
value 7.000000
]
edge
[
source 34
target 23
value 3.000000
]
edge
[
source 37
target 4
value 2.000000
]
edge
[
source 33
target 4
value 1.000000
]
edge
[
source 39
target 7
value 6.000000
]
edge
[
source 7
target 0
value 2.000000
]
edge
[
source 6
target 0
value 28.000000
]
edge
[
source 5
target 0
value 3.000000
]
edge
[
source 27
target 21
value 13.000000
]
edge
[
source 3
target 21
value 4.000000
]
edge
[
source 23
target 21
value 3.000000
]
edge
[
source 9
target 0
value 2.000000
]
edge
[
source 29
target 8
value 1.000000
]
edge
[
source 20
target 8
value 1.000000
]
edge
[
source 31
target 8
value 5.000000
]
edge
[
source 37
target 36
value 1.000000
]
edge
[
source 38
target 36
value 1.000000
]
edge
[
source 34
target 36
value 3.000000
]
edge
[
source 19
target 14
value 1.000000
]
edge
[
source 18
target 14
value 2.000000
]
edge
[
source 15
target 14
value 1.000000
]
edge
[
source 21
target 10
value 4.000000
]
edge
[
source 22
target 10
value 6.000000
]
edge
[
source 3
target 10
value 4.000000
]
edge
[
source 28
target 10
value 1.000000
]
edge
[
source 41
target 15
value 5.000000
]
edge
[
source 15
target 32
value 2.000000
]
edge
[
source 14
target 32
value 2.000000
]
edge
[
source 17
target 32
value 1.000000
]
edge
[
source 19
target 32
value 1.000000
]
edge
[
source 33
target 17
value 3.000000
]
edge
[
source 24
target 17
value 1.000000
]
edge
[
source 31
target 9
value 8.000000
]
edge
[
source 23
target 9
value 4.000000
]
edge
[
source 27
target 9
value 7.000000
]
edge
[
source 3
target 9
value 7.000000
]
edge
[
source 28
target 9
value 1.000000
]
edge
[
source 27
target 3
value 5.000000
]
edge
[
source 28
target 31
value 2.000000
]
edge
[
source 33
target 2
value 1.000000
]
edge
[
source 3
target 31
value 5.000000
]
edge
[
source 23
target 31
value 1.000000
]
edge
[
source 21
target 31
value 6.000000
]
edge
[
source 22
target 31
value 2.000000
]
edge
[
source 18
target 2
value 2.000000
]
edge
[
source 24
target 25
value 1.000000
]
edge
[
source 39
target 25
value 3.000000
]
edge
[
source 10
target 2
value 1.000000
]
edge
[
source 32
target 2
value 2.000000
]
edge
[
source 14
target 2
value 1.000000
]
edge
[
source 20
target 0
value 22.000000
]
edge
[
source 18
target 26
value 17.000000
]
edge
[
source 16
target 26
value 1.000000
]
edge
[
source 14
target 26
value 6.000000
]
edge
[
source 15
target 26
value 16.000000
]
edge
[
source 32
target 26
value 18.000000
]
edge
[
source 13
target 26
value 1.000000
]
edge
[
source 11
target 26
value 4.000000
]
edge
[
source 30
target 28
value 1.000000
]
edge
[
source 28
target 7
value 1.000000
]
edge
[
source 27
target 7
value 2.000000
]
edge
[
source 3
target 7
value 4.000000
]
edge
[
source 41
target 23
value 10.000000
]
edge
[
source 30
target 13
value 1.000000
]
edge
[
source 12
target 13
value 6.000000
]
edge
[
source 36
target 13
value 1.000000
]
edge
[
source 39
target 13
value 2.000000
]
edge
[
source 18
target 9
value 1.000000
]
edge
[
source 10
target 9
value 5.000000
]
edge
[
source 11
target 9
value 3.000000
]
edge
[
source 32
target 9
value 1.000000
]
edge
[
source 16
target 9
value 1.000000
]
edge
[
source 17
target 9
value 1.000000
]
edge
[
source 39
target 34
value 7.000000
]
edge
[
source 7
target 1
value 3.000000
]
edge
[
source 5
target 1
value 5.000000
]
edge
[
source 26
target 1
value 2.000000
]
edge
[
source 41
target 6
value 23.000000
]
edge
[
source 36
target 29
value 1.000000
]
edge
[
source 40
target 13
value 1.000000
]
edge
[
source 39
target 17
value 1.000000
]
edge
[
source 17
target 15
value 2.000000
]
edge
[
source 10
target 0
value 6.000000
]
edge
[
source 39
target 18
value 17.000000
]
edge
[
source 12
target 18
value 55.000000
]
edge
[
source 36
target 18
value 10.000000
]
edge
[
source 37
target 18
value 121.000000
]
edge
[
source 40
target 32
value 9.000000
]
edge
[
source 23
target 18
value 1.000000
]
edge
[
source 8
target 7
value 8.000000
]
edge
[
source 9
target 7
value 4.000000
]
edge
[
source 40
target 4
value 5.000000
]
edge
[
source 20
target 2
value 1.000000
]
edge
[
source 23
target 2
value 1.000000
]
edge
[
source 28
target 2
value 1.000000
]
edge
[
source 40
target 26
value 1.000000
]
edge
[
source 40
target 8
value 81.000000
]
edge
[
source 35
target 21
value 1.000000
]
edge
[
source 36
target 21
value 6.000000
]
edge
[
source 37
target 21
value 6.000000
]
edge
[
source 38
target 21
value 1.000000
]
edge
[
source 12
target 21
value 1.000000
]
edge
[
source 33
target 21
value 10.000000
]
edge
[
source 24
target 21
value 2.000000
]
edge
[
source 39
target 8
value 224.000000
]
edge
[
source 36
target 8
value 21.000000
]
edge
[
source 37
target 8
value 1.000000
]
edge
[
source 9
target 6
value 2.000000
]
edge
[
source 8
target 6
value 1.000000
]
edge
[
source 32
target 11
value 1.000000
]
edge
[
source 13
target 11
value 2.000000
]
edge
[
source 14
target 11
value 3.000000
]
edge
[
source 16
target 11
value 1.000000
]
edge
[
source 18
target 10
value 2.000000
]
edge
[
source 16
target 10
value 2.000000
]
edge
[
source 15
target 10
value 2.000000
]
edge
[
source 14
target 10
value 2.000000
]
edge
[
source 32
target 10
value 4.000000
]
edge
[
source 11
target 10
value 25.000000
]
edge
[
source 41
target 9
value 1.000000
]
edge
[
source 40
target 9
value 2.000000
]
edge
[
source 15
target 6
value 11.000000
]
edge
[
source 14
target 6
value 1.000000
]
edge
[
source 16
target 6
value 2.000000
]
edge
[
source 11
target 6
value 2.000000
]
edge
[
source 32
target 6
value 1.000000
]
edge
[
source 18
target 6
value 1.000000
]
edge
[
source 39
target 1
value 7.000000
]
edge
[
source 37
target 1
value 2.000000
]
edge
[
source 36
target 1
value 3.000000
]
edge
[
source 33
target 1
value 2.000000
]
edge
[
source 40
target 16
value 3.000000
]
edge
[
source 39
target 19
value 23.000000
]
edge
[
source 25
target 15
value 2.000000
]
edge
[
source 23
target 15
value 1.000000
]
edge
[
source 3
target 15
value 1.000000
]
edge
[
source 20
target 15
value 10.000000
]
edge
[
source 36
target 28
value 3.000000
]
edge
[
source 35
target 3
value 1.000000
]
edge
[
source 36
target 3
value 15.000000
]
edge
[
source 37
target 3
value 1.000000
]
edge
[
source 39
target 3
value 41.000000
]
edge
[
source 39
target 28
value 53.000000
]
edge
[
source 27
target 25
value 3.000000
]
edge
[
source 32
target 4
value 1.000000
]
edge
[
source 10
target 4
value 2.000000
]
edge
[
source 33
target 12
value 10.000000
]
edge
[
source 35
target 12
value 1.000000
]
edge
[
source 36
target 12
value 2.000000
]
edge
[
source 18
target 7
value 13.000000
]
edge
[
source 41
target 3
value 1.000000
]
edge
[
source 40
target 3
value 3.000000
]
edge
[
source 32
target 7
value 6.000000
]
edge
[
source 10
target 7
value 1.000000
]
edge
[
source 11
target 7
value 4.000000
]
edge
[
source 14
target 7
value 7.000000
]
edge
[
source 15
target 7
value 3.000000
]
edge
[
source 38
target 10
value 1.000000
]
edge
[
source 40
target 14
value 5.000000
]
edge
[
source 41
target 14
value 1.000000
]
edge
[
source 8
target 26
value 95.000000
]
edge
[
source 9
target 26
value 11.000000
]
edge
[
source 40
target 30
value 2.000000
]
edge
[
source 4
target 26
value 5.000000
]
edge
[
source 6
target 26
value 4.000000
]
edge
[
source 7
target 26
value 2.000000
]
edge
[
source 40
target 12
value 1.000000
]
edge
[
source 31
target 11
value 4.000000
]
edge
[
source 22
target 11
value 1.000000
]
edge
[
source 21
target 11
value 1.000000
]
edge
[
source 39
target 14
value 281.000000
]
edge
[
source 34
target 14
value 1.000000
]
edge
[
source 3
target 11
value 5.000000
]
edge
[
source 36
target 14
value 5.000000
]
edge
[
source 35
target 14
value 1.000000
]
edge
[
source 40
target 39
value 3.000000
]
edge
[
source 11
target 2
value 1.000000
]
edge
[
source 34
target 5
value 1.000000
]
edge
[
source 39
target 5
value 1.000000
]
edge
[
source 21
target 18
value 15.000000
]
edge
[
source 30
target 5
value 9.000000
]
edge
[
source 31
target 18
value 9.000000
]
edge
[
source 3
target 18
value 1.000000
]
edge
[
source 41
target 33
value 22.000000
]
edge
[
source 35
target 5
value 7.000000
]
edge
[
source 36
target 5
value 1.000000
]
edge
[
source 40
target 37
value 1.000000
]
edge
[
source 39
target 33
value 5.000000
]
edge
[
source 9
target 2
value 2.000000
]
edge
[
source 8
target 2
value 6.000000
]
edge
[
source 5
target 2
value 4.000000
]
edge
[
source 25
target 6
value 7.000000
]
edge
[
source 7
target 2
value 16.000000
]
edge
[
source 27
target 6
value 54.000000
]
edge
[
source 20
target 6
value 18.000000
]
edge
[
source 21
target 6
value 2.000000
]
edge
[
source 40
target 28
value 2.000000
]
edge
[
source 36
target 16
value 8.000000
]
edge
[
source 27
target 0
value 27.000000
]
edge
[
source 23
target 0
value 6.000000
]
edge
[
source 25
target 0
value 6.000000
]
edge
[
source 21
target 0
value 1.000000
]
edge
[
source 36
target 2
value 3.000000
]
edge
[
source 39
target 2
value 6.000000
]
edge
[
source 34
target 2
value 1.000000
]
edge
[
source 30
target 26
value 5.000000
]
edge
[
source 33
target 26
value 8.000000
]
edge
[
source 24
target 26
value 1.000000
]
edge
[
source 36
target 26
value 1.000000
]
edge
[
source 37
target 26
value 3.000000
]
edge
[
source 34
target 26
value 3.000000
]
edge
[
source 39
target 26
value 1.000000
]
edge
[
source 40
target 21
value 3.000000
]
edge
[
source 41
target 27
value 3.000000
]
edge
[
source 36
target 35
value 2.000000
]
edge
[
source 23
target 20
value 13.000000
]
edge
[
source 39
target 35
value 21.000000
]
edge
[
source 39
target 32
value 39.000000
]
edge
[
source 36
target 32
value 12.000000
]
edge
[
source 33
target 32
value 1.000000
]
edge
[
source 31
target 1
value 1.000000
]
edge
[
source 22
target 1
value 1.000000
]
edge
[
source 23
target 1
value 1.000000
]
edge
[
source 41
target 2
value 3.000000
]
edge
[
source 34
target 15
value 1.000000
]
edge
[
source 39
target 15
value 25.000000
]
edge
[
source 36
target 15
value 3.000000
]
edge
[
source 33
target 15
value 3.000000
]
edge
[
source 30
target 15
value 1.000000
]
edge
[
source 39
target 4
value 5.000000
]
edge
[
source 23
target 11
value 7.000000
]
edge
[
source 31
target 4
value 5.000000
]
edge
[
source 27
target 23
value 2.000000
]
edge
[
source 3
target 23
value 2.000000
]
edge
[
source 29
target 23
value 1.000000
]
edge
[
source 39
target 23
value 6.000000
]
edge
[
source 10
target 8
value 15.000000
]
edge
[
source 24
target 11
value 1.000000
]
edge
[
source 12
target 11
value 1.000000
]
edge
[
source 37
target 11
value 3.000000
]
edge
[
source 36
target 11
value 14.000000
]
edge
[
source 3
target 14
value 1.000000
]
edge
[
source 39
target 11
value 12.000000
]
edge
[
source 22
target 14
value 2.000000
]
edge
[
source 20
target 14
value 1.000000
]
edge
[
source 31
target 14
value 7.000000
]
edge
[
source 12
target 10
value 1.000000
]
edge
[
source 40
target 22
value 60.000000
]
edge
[
source 33
target 10
value 3.000000
]
edge
[
source 36
target 10
value 1.000000
]
edge
[
source 6
target 4
value 1.000000
]
edge
[
source 5
target 4
value 2.000000
]
edge
[
source 37
target 10
value 1.000000
]
edge
[
source 3
target 5
value 50.000000
]
edge
[
source 22
target 5
value 16.000000
]
edge
[
source 21
target 5
value 2.000000
]
edge
[
source 28
target 5
value 49.000000
]
edge
[
source 19
target 18
value 1.000000
]
edge
[
source 22
target 17
value 2.000000
]
edge
[
source 21
target 17
value 3.000000
]
edge
[
source 3
target 17
value 1.000000
]
edge
[
source 23
target 17
value 1.000000
]
edge
[
source 40
target 31
value 2.000000
]
edge
[
source 36
target 33
value 17.000000
]
edge
[
source 35
target 33
value 1.000000
]
edge
[
source 38
target 33
value 1.000000
]
edge
[
source 37
target 33
value 4.000000
]
edge
[
source 10
target 1
value 2.000000
]
edge
[
source 11
target 1
value 1.000000
]
edge
[
source 39
target 6
value 9.000000
]
edge
[
source 24
target 6
value 3.000000
]
edge
[
source 33
target 6
value 4.000000
]
edge
[
source 40
target 34
value 3.000000
]
edge
[
source 41
target 34
value 1.000000
]
edge
[
source 37
target 9
value 3.000000
]
edge
[
source 36
target 9
value 8.000000
]
edge
[
source 33
target 9
value 14.000000
]
edge
[
source 24
target 9
value 1.000000
]
edge
[
source 35
target 10
value 1.000000
]
edge
[
source 40
target 0
value 7.000000
]
edge
[
source 41
target 0
value 11.000000
]
edge
[
source 34
target 31
value 1.000000
]
edge
[
source 41
target 7
value 1.000000
]
edge
[
source 37
target 31
value 4.000000
]
edge
[
source 12
target 31
value 2.000000
]
edge
[
source 33
target 31
value 9.000000
]
edge
[
source 33
target 0
value 1.000000
]
edge
[
source 36
target 0
value 17.000000
]
edge
[
source 37
target 0
value 1.000000
]
edge
[
source 39
target 0
value 20.000000
]
edge
[
source 26
target 0
value 6.000000
]
edge
[
source 2
target 0
value 1.000000
]
] 
