# Supplementary material for: Quantitative Analysis of the Interdisciplinarity of Applied Mathematics
Source: PLoS One. 2015 Sep 9;10(9):e0137424. doi: 10.1371/journal.pone.0137424 (PMC4564225; doi:10.1371/journal.pone.0137424)
Supplement: S1 Text — It includes the words appearing in the corpus and the frequencies of the occurrences of those words. (TXT) [file pone.0137424.s004.txt]

Term	Frequence
are	52578
have	51953
result	51184
fig	49861
using	49014
two	48547
study	48476
can	48473
one	48369
more	47986
method	47629
may	47378
discussion	46673
data	46423
analysis	45587
well	44798
time	43225
first	42998
thus	42997
found	42521
same	42051
show	42029
level	41991
high	41912
effect	41871
function	41278
then	41036
cell	40612
three	40459
specific	40333
number	39670
system	39322
protein	39211
present	39121
type	38976
role	38480
there	38472
addition	38416
model	37869
experiment	37827
material	37760
mechanism	37404
change	37306
control	37102
contrast	36690
increase	36595
difference	36320
single	36159
amp	35969
site	35818
form	35580
low	35367
condition	35006
presence	34945
factor	34902
here	34870
region	34305
small	34183
possible	34110
activity	34051
process	33826
doe	33505
large	33315
expression	32992
finding	32967
view	32627
over	32558
second	32456
total	32411
even	32334
complex	32317
case	32109
gene	31750
see	31682
out	31630
test	31440
use	31438
lower	31119
human	31047
evidence	30921
structure	30905
sequence	30750
observation	30502
will	30486
interaction	30452
potential	30440
example	30167
least	30105
value	29953
line	29915
group	29855
dependent	29694
above	29655
response	29608
point	29588
like	29494
window	29244
sample	29239
might	29227
relative	28917
four	28864
given	28826
absence	28542
table	28393
rate	28171
mean	28134
binding	27938
information	27694
concentration	27647
ref	27369
signal	27289
recent	27240
acid	27229
lead	27132
multiple	27126
min	27033
independent	26914
set	26547
state	26372
range	26370
part	26304
major	26259
individual	26241
much	25902
following	25792
support	25659
size	25613
assay	25053
play	25008
pathway	24922
pattern	24856
component	24808
comparison	24647
formation	24627
ability	24513
possibility	24270
approach	24253
dna	24250
development	24187
amount	24094
positive	23953
target	23830
report	23738
affect	23669
work	23573
molecule	23518
standard	23480
being	23141
normal	23058
surface	23018
lack	23012
fact	22885
decrease	22827
end	22787
mouse	22766
length	22750
step	22705
fold	22659
cause	22582
free	22549
negative	22465
domain	22370
national	22167
due	22097
activation	22096
product	22010
growth	21891
treatment	21698
average	21631
still	21628
loss	21593
common	21569
primary	21567
active	21563
day	21521
particular	21437
tissue	21163
property	20987
remains	20946
feature	20924
general	20919
initial	20918
mutation	20889
solution	20857
position	20852
distribution	20835
version	20786
medium	20693
membrane	20658
five	20572
regulation	20475
despite	20472
specie	20450
ratio	20399
hypothesis	20346
animal	20333
mutant	20282
produce	20173
event	20166
temperature	20083
way	20040
culture	20021
reduction	19969
procedure	19958
essential	19932
antibody	19930
receptor	19841
science	19828
full	19825
few	19743
reaction	19700
population	19613
supporting	19582
overall	19571
area	19552
conclusion	19424
limited	19295
detail	19271
family	19189
term	19127
key	19122
phase	19035
terminal	19024
amino	18937
buffer	18931
cycle	18894
characteristic	18864
short	18838
clear	18825
make	18609
measurement	18541
unit	18525
bind	18502
act	18307
light	18300
necessary	18078
must	18061
vector	18049
combination	17935
slide	17739
little	17619
current	17486
basis	17445
anti	17404
bound	17367
density	17349
wild	17340
understanding	17272
leading	17267
production	17266
final	17203
question	17129
close	17116
period	17045
enzyme	17014
six	17001
fraction	16984
residue	16957
laboratory	16951
disease	16910
exhibit	16901
stage	16877
probe	16809
note	16773
third	16721
water	16664
central	16658
measure	16630
showing	16624
center	16607
while	16578
transcription	16545
account	16538
iii	16531
rna	16486
down	16479
signaling	16405
source	16387
manner	16318
sensitive	16290
now	16279
left	16253
order	16192
scale	16133
nature	16111
extent	16079
constant	15953
relationship	15939
influence	15919
generation	15893
side	15817
stable	15799
half	15754
fragment	15737
research	15699
dynamic	15687
whole	15654
degree	15641
secondary	15640
phenotype	15618
academy	15601
protocol	15592
consequence	15560
substrate	15459
open	15457
importance	15455
detection	15404
frequency	15362
rapid	15355
member	15328
inhibition	15273
sigma	15261
double	15241
element	15231
inhibitor	15218
right	15215
led	15214
parameter	15189
software	15174
longer	15149
pair	15131
need	14975
red	14877
volume	14851
behavior	14816
synthesis	14801
unknown	14755
variety	14725
strain	14685
construct	14666
far	14646
cross	14634
copyright	14529
body	14526
variation	14491
image	14448
entire	14419
environment	14406
association	14402
latter	14374
preparation	14253
alternative	14246
chain	14233
marker	14202
primer	14169
field	14162
gel	14108
background	14105
class	14090
year	14071
strategy	14053
location	14049
university	14023
equal	13947
interest	13845
technique	13830
correlation	13826
action	13810
affinity	13768
maximum	13758
series	13733
section	13666
find	13647
natural	13611
local	13606
staining	13604
block	13566
express	13557
significance	13548
identification	13530
chemical	13515
specificity	13476
genome	13464
mixture	13377
release	13367
separate	13359
peptide	13343
distance	13323
better	13316
peak	13315
mass	13296
modification	13289
thought	13228
context	13189
compare	13148
yield	13143
kit	13089
mrna	13080
plasmid	13032
encoding	13005
flow	12994
intensity	12907
contribution	12876
give	12866
simple	12834
equivalent	12825
shift	12804
variable	12803
life	12803
energy	12795
blue	12793
turn	12791
majority	12701
green	12581
fluorescence	12558
ass	12536
promoter	12516
induction	12481
parallel	12468
plate	12448
agreement	12429
kinase	12396
insight	12391
intermediate	12361
program	12346
resolution	12332
room	12311
display	12299
hand	12290
course	12251
profile	12250
selection	12232
reverse	12181
take	12175
main	12170
cdna	12145
estimate	12123
western	12042
transfer	12040
future	12040
incubation	12010
last	11980
similarity	11980
sensitivity	11958
transition	11957
place	11843
respect	11691
mammalian	11673
best	11641
limit	11632
explanation	11629
deletion	11566
upper	11478
blot	11471
application	11464
weight	11452
origin	11363
subunit	11358
reason	11330
exposure	11289
magnitude	11266
nucleus	11237
efficiency	11228
abbreviation	11217
microscopy	11212
curve	11170
age	11159
eight	11130
band	11127
core	11108
base	11064
advantage	11059
accumulation	11045
representative	11029
ligand	10998
contact	10964
brain	10958
plus	10944
problem	10932
extract	10921
nucleotide	10898
percentage	10878
impact	10791
space	10757
blood	10749
address	10745
stability	10727
content	10719
interval	10718
requirement	10653
recombinant	10644
technology	10623
aspect	10605
terminus	10567
resistance	10557
patient	10532
spectrum	10518
old	10516
adult	10500
rise	10440
week	10425
stimulation	10394
microscope	10377
top	10342
serum	10325
evolution	10284
good	10271
network	10266
portion	10257
help	10231
collection	10219
issue	10211
capacity	10194
organism	10186
summary	10183
phosphate	10176
investigation	10171
map	10149
clone	10119
fit	10100
reagent	10055
electron	10038
cluster	10037
survival	10017
motif	10016
column	10016
defect	9986
mode	9980
identity	9973
seven	9970
transient	9966
processing	9938
subject	9921
partial	9917
subset	9914
localization	9900
why	9884
share	9878
serve	9868
characterization	9864
fusion	9851
error	9850
direction	9843
rat	9826
link	9819
determination	9810
access	9800
host	9784
correlate	9734
focus	9721
differential	9720
drug	9720
candidate	9712
agent	9685
institute	9667
real	9663
basic	9646
loop	9625
elevated	9563
purification	9560
prediction	9519
none	9507
page	9496
broad	9466
rich	9449
death	9429
isolation	9417
dominant	9406
design	9385
manufacturer	9351
infection	9343
escherichia	9316
gradient	9305
phenomenon	9299
stress	9279
proportion	9274
start	9259
recognition	9233
ion	9212
compound	9204
matrix	9202
dose	9184
idea	9181
original	9177
chosen	9155
injection	9143
implication	9140
text	9109
regulator	9105
making	9100
layer	9096
coding	9091
differentiation	9086
cancer	9061
web	9051
knowledge	9010
comparing	9010
shape	8998
reach	8944
tool	8928
native	8923
starting	8917
reference	8894
transport	8877
alteration	8867
dependence	8853
assembly	8832
search	8813
self	8808
locus	8780
male	8775
channel	8770
fluorescent	8765
degradation	8756
bar	8739
sodium	8709
rabbit	8690
regulating	8675
liquid	8644
gain	8616
back	8604
true	8599
proliferation	8576
force	8558
segment	8557
immune	8514
virus	8502
opposite	8495
reducing	8475
date	8467
novel	8424
transcript	8416
conformation	8402
probability	8379
strand	8379
plasma	8352
bond	8349
composition	8339
challenge	8337
existence	8324
tumor	8316
variant	8295
allele	8255
outside	8216
amplification	8199
run	8198
filter	8158
stimulus	8152
threshold	8151
minor	8145
developing	8143
removal	8128
crystal	8126
yeast	8121
array	8113
remove	8101
edta	8087
supernatant	8087
pressure	8084
kinetics	8078
excess	8042
who	8031
lost	8028
imaging	8014
www	8014
enough	8013
neuron	7991
female	7988
fast	7945
paper	7943
measuring	7938
calculation	7914
minimum	7913
axis	7910
growing	7894
exchange	7891
bacteria	7875
chromosome	7850
stem	7844
antigen	7828
interpretation	7820
precursor	7790
instance	7785
diameter	7777
copy	7724
dilution	7721
exception	7711
therapeutic	7703
movement	7696
tail	7690
striking	7684
solid	7678
onset	7665
substitution	7661
rule	7634
damage	7628
plot	7612
database	7559
effort	7555
atp	7530
criterion	7526
ice	7523
orientation	7493
plant	7488
bottom	7479
construction	7474
principle	7452
morphology	7439
disruption	7438
discovery	7435
overlap	7426
black	7425
trigger	7423
biology	7421
theory	7420
template	7419
temporal	7404
appearance	7388
failure	7379
input	7370
limiting	7367
transformation	7362
power	7359
strength	7358
assumption	7354
oxygen	7353
fundamental	7342
maintenance	7321
white	7318
homology	7309
examination	7307
middle	7304
attempt	7295
synthetic	7283
come	7280
extension	7271
testing	7242
situation	7231
involvement	7217
quality	7183
protease	7178
helix	7172
posse	7171
health	7165
derivative	7157
initiation	7151
organization	7134
drive	7128
raise	7118
biotechnology	7080
separation	7075
hour	7060
pool	7054
coefficient	7053
description	7047
restriction	7029
equilibrium	7027
zero	7004
notion	7001
transduction	6993
polymerase	6980
coordinate	6973
insertion	6954
carry	6944
care	6938
centrifugation	6938
peripheral	6920
square	6910
arrow	6899
replication	6857
metabolism	6844
repeat	6821
sense	6820
purpose	6791
abundance	6783
great	6780
dark	6778
deviation	6774
mutagenesis	6773
hybridization	6768
transmission	6767
tag	6738
progression	6734
reporter	6719
murine	6716
activating	6713
setting	6703
disorder	6703
duration	6702
nitrogen	6676
interface	6668
acting	6645
organ	6643
glass	6643
hydrogen	6642
beginning	6641
blocking	6634
screen	6633
particle	6625
forward	6622
simulation	6620
cleavage	6614
carbon	6596
glucose	6594
figure	6588
cloning	6587
frame	6577
extraction	6572
actin	6565
statistic	6562
external	6556
translation	6536
limitation	6534
favor	6516
null	6512
poor	6489
committee	6475
equation	6471
past	6455
igg	6442
modeling	6434
lipid	6423
prior	6415
alignment	6412
associate	6385
index	6376
outcome	6370
nine	6360
diversity	6359
fashion	6344
cut	6326
apoptosis	6325
entry	6325
review	6321
inducing	6319
cold	6316
instruction	6312
offer	6292
ray	6284
charge	6267
replacement	6261
conversion	6257
causing	6243
therapy	6237
colony	6234
chromatography	6228
donor	6217
genotype	6215
status	6214
coupling	6206
acquisition	6198
initiate	6190
box	6188
trend	6185
expansion	6179
ring	6177
move	6163
steady	6161
balance	6151
bead	6144
lie	6131
boundary	6106
absolute	6095
quantity	6087
lineage	6078
lane	6066
color	6066
instrument	6064
begin	6059
residual	6056
taking	6050
muscle	6042
library	6031
salt	6029
concept	6022
representation	6013
tube	5999
student	5999
match	5987
algorithm	5987
monoclonal	5984
literature	5978
heat	5962
knockout	5956
inside	5951
solvent	5932
modulation	5926
mammal	5924
complementary	5904
sum	5900
complexity	5891
pathogen	5890
suppression	5880
cytoplasm	5865
quantification	5864
http	5860
compartment	5852
trace	5846
variability	5833
option	5818
history	5815
barrier	5809
constraint	5806
amplitude	5805
recombination	5798
trial	5778
spread	5769
laser	5759
risk	5757
angle	5751
scenario	5744
diffusion	5720
chamber	5716
effector	5707
relation	5682
month	5671
dimension	5659
loading	5652
hundred	5648
dissociation	5644
recovery	5638
atom	5637
connection	5634
regard	5620
machinery	5618
deficiency	5614
codon	5614
decade	5611
glycerol	5605
migration	5601
screening	5598
integration	5595
rad	5590
overlapping	5585
million	5582
anova	5567
introduction	5561
administration	5545
protection	5540
recruitment	5535
lateral	5534
santa	5533
liver	5526
availability	5521
mapping	5519
sampling	5515
attention	5506
serf	5505
scanning	5504
assessment	5497
configuration	5489
methyl	5486
acute	5481
progress	5463
goal	5461
choice	5453
food	5452
code	5444
switch	5442
incorporation	5438
head	5424
partner	5422
depletion	5414
drop	5412
article	5405
calcium	5401
face	5396
log	5390
capture	5389
author	5384
rest	5381
cytokine	5380
gap	5379
inactivation	5368
world	5355
bias	5355
slight	5341
baseline	5333
cascade	5330
pulse	5326
benefit	5314
exon	5312
acetate	5295
living	5286
performance	5282
mimic	5281
opportunity	5275
fibroblast	5273
gray	5270
occurrence	5269
moderate	5265
net	5258
fall	5257
determinant	5251
round	5234
delay	5232
proximity	5231
embryo	5226
dye	5217
secretion	5213
lysis	5208
accordance	5206
consensus	5194
conservation	5182
consideration	5174
relevance	5153
uptake	5146
recording	5135
scheme	5130
medical	5125
electrophoresis	5113
kind	5111
suspension	5110
extreme	5105
bearing	5104
monitor	5100
wall	5089
classical	5085
studying	5083
gift	5057
monitoring	5053
ethanol	5042
digestion	5035
yellow	5031
emission	5020
translocation	5019
tyrosine	5011
activator	4998
phosphatase	4995
fourth	4995
list	4994
score	4990
manipulation	4969
air	4963
ten	4958
complement	4948
division	4944
evaluation	4941
cortex	4940
sign	4938
drosophila	4931
permit	4930
triton	4919
objective	4900
goat	4894
bioscience	4883
count	4880
enhancement	4876
speed	4875
aliquot	4875
proportional	4875
computer	4866
difficulty	4863
bone	4862
excitation	4856
american	4842
stock	4836
fluid	4833
edge	4832
highlight	4831
hold	4830
device	4828
counterpart	4820
serine	4815
former	4814
neutral	4810
resource	4798
interference	4796
dimer	4794
architecture	4791
preliminary	4783
plane	4781
know	4781
experience	4779
mol	4773
width	4751
variance	4735
heart	4712
stop	4710
pellet	4704
brief	4695
tip	4690
motion	4686
hybrid	4678
competition	4669
bulk	4665
decline	4663
backbone	4651
framework	4648
northern	4639
polypeptide	4637
efficacy	4635
closer	4625
accession	4618
circle	4618
communication	4617
fitting	4609
spectroscopy	4609
regression	4606
indicative	4605
cysteine	4603
immunofluorescence	4598
linkage	4597
integrity	4594
inset	4591
output	4579
feedback	4569
lesion	4568
zone	4565
picture	4561
driving	4559
cost	4558
uniform	4558
epitope	4558
adaptation	4548
junction	4545
tree	4532
maturation	4530
hormone	4521
noise	4514
deep	4513
advance	4508
task	4500
monomer	4498
success	4493
viability	4489
gas	4486
lung	4461
post	4460
kidney	4460
rearrangement	4457
delivery	4446
vertebrate	4441
pro	4439
likelihood	4429
fluctuation	4426
daily	4420
percent	4406
project	4397
preference	4387
path	4386
decay	4381
arrangement	4379
peroxidase	4378
memory	4373
young	4365
span	4352
metal	4347
stabilization	4333
patch	4319
pathogenesis	4315
classified	4307
fine	4305
camera	4299
timing	4294
record	4290
lymphocyte	4287
fiber	4287
inability	4277
giving	4277
leaf	4272
washing	4269
minute	4264
break	4264
discrepancy	4263
motor	4260
repair	4258
improvement	4244
mobility	4243
concern	4243
add	4242
abnormality	4241
panel	4240
folding	4235
accuracy	4223
category	4218
chemistry	4211
sucrose	4211
matter	4208
principal	4206
perturbation	4202
root	4190
yielding	4186
susceptibility	4185
dos	4184
thermal	4181
syndrome	4176
slope	4169
definition	4158
moiety	4154
label	4135
correction	4130
node	4130
paradigm	4126
narrow	4125
indicator	4123
depth	4123
geometry	4120
comparative	4119
branch	4104
signature	4101
reaching	4091
combining	4091
analog	4085
thick	4065
aggregate	4064
wavelength	4061
inclusion	4060
vesicle	4058
route	4051
insert	4050
lysine	4045
transgene	4037
radiation	4031
mediator	4030
jackson	4025
exponential	4023
macrophage	4022
apparatus	4020
resonance	4014
dry	4006
homeostasis	4005
concomitant	3991
scan	3984
facility	3980
adhesion	3971
mixing	3969
immunohistochemistry	3963
package	3958
heterogeneity	3952
rodent	3943
heavy	3933
voltage	3929
turnover	3923
thickness	3921
rescue	3919
chromatin	3919
defining	3909
empty	3902
bridge	3898
convert	3897
demonstration	3896
reversible	3895
oxidation	3890
cover	3888
sharp	3876
ground	3873
counting	3860
saline	3855
nmr	3840
spot	3833
biosynthesis	3809
working	3803
leaving	3800
sec	3795
antagonist	3789
confidence	3786
special	3785
dish	3781
sheet	3776
attachment	3769
vertical	3766
serial	3757
exclusion	3754
wave	3754
organic	3753
enrichment	3752
ideal	3741
indication	3739
elisa	3708
parent	3707
resolve	3697
progressive	3693
suppressor	3692
absorption	3690
retention	3686
schematic	3679
twenty	3674
fixation	3669
community	3668
triplicate	3668
germany	3666
trait	3665
building	3664
intron	3656
hydrolysis	3644
aid	3644
spectrometry	3641
word	3640
horizontal	3636
specimen	3635
projection	3632
artifact	3624
alanine	3623
passage	3621
clustering	3617
notable	3601
inflammation	3596
glutamine	3588
eye	3587
perspective	3580
genetics	3579
mix	3570
bank	3556
agonist	3556
opening	3553
performing	3546
transporter	3541
eukaryote	3541
guideline	3539
skin	3538
harbor	3533
integral	3528
altering	3528
median	3528
storage	3508
flux	3499
pas	3498
pore	3496
height	3484
capability	3476
tandem	3475
displacement	3471
rotation	3470
presentation	3467
chance	3464
glycine	3463
toxicity	3461
antibiotic	3457
fate	3451
sensor	3448
flexibility	3429
spectrometer	3423
mark	3416
comprehensive	3415
selectivity	3413
streptomycin	3413
radius	3411
smooth	3411
supply	3410
proton	3408
universal	3408
contrary	3408
nutrient	3404
polymorphism	3401
guide	3391
elongation	3391
split	3385
nih	3384
recruit	3379
answer	3378
methanol	3376
methodology	3366
wash	3358
arrest	3357
divergence	3354
aggregation	3348
penicillin	3347
spleen	3342
repression	3342
arm	3340
cassette	3338
carrier	3338
valuable	3338
insect	3330
establishment	3325
glutamate	3323
defense	3311
gal	3309
ala	3306
uncertainty	3300
posterior	3299
histone	3298
argument	3297
progenitor	3295
plasticity	3292
pocket	3286
impairment	3275
character	3265
regular	3253
slice	3251
chip	3243
chloride	3243
return	3240
molar	3236
thousand	3233
sulfate	3231
leu	3230
aberrant	3222
expectation	3220
assignment	3217
people	3213
pathology	3211
fcs	3208
potassium	3206
topology	3204
vehicle	3202
approximation	3197
california	3195
platform	3193
reactivity	3189
mortality	3187
regime	3184
film	3183
symmetry	3181
sex	3177
birth	3169
anterior	3169
epithelium	3163
estimation	3156
circular	3156
render	3156
tendency	3155
asp	3151
hallmark	3147
replacing	3143
get	3142
inverse	3138
conjunction	3133
seed	3123
fisher	3117
elevation	3112
physiology	3109
precipitation	3104
biotin	3103
diagram	3096
detecting	3089
modern	3089
proof	3084
saturation	3082
load	3076
cofactor	3072
duplicate	3071
germ	3067
build	3066
crossing	3064
revealing	3064
detector	3063
read	3059
pierce	3059
magnification	3058
velocity	3056
injury	3054
aim	3051
behind	3048
inspection	3043
colleague	3038
tolerance	3035
cue	3032
extra	3031
insulin	3031
emergence	3029
call	3028
sorting	3028
practice	3025
cavity	3024
filtration	3024
immunity	3024
neighbor	3017
progeny	3015
knockdown	3014
agar	3013
carcinoma	3010
learning	3009
put	3007
tract	3005
keep	2999
refinement	2999
module	2998
elimination	2994
rank	2992
international	2987
stain	2985
acceptor	2983
tyr	2979
triple	2978
fed	2973
combine	2971
incidence	2969
prism	2965
graph	2958
electrode	2956
vicinity	2955
purity	2950
reciprocal	2947
vessel	2943
personal	2942
demand	2941
trajectory	2941
north	2930
saccharomyces	2928
december	2925
arginine	2925
trap	2923
bonding	2922
marrow	2921
instability	2917
visualization	2911
flat	2908
utility	2908
dead	2903
quantum	2901
fish	2899
oil	2897
reconstruction	2897
ester	2890
raw	2889
stretch	2888
track	2888
absorbance	2883
researcher	2881
bovine	2879
suggestion	2878
survey	2875
sensing	2871
dysfunction	2867
look	2864
shock	2856
deposition	2854
classification	2846
coordination	2839
shed	2835
cutoff	2833
medicine	2832
circuit	2826
ensemble	2822
relaxation	2820
axon	2812
grid	2809
classic	2804
egg	2803
symptom	2798
feeding	2795
social	2794
atmosphere	2791
cns	2779
liter	2778
histidine	2777
persistence	2772
mitochondrion	2771
movie	2768
blast	2765
island	2765
metabolite	2761
functioning	2760
reticulum	2756
oxide	2756
cytosol	2753
deficit	2748
escape	2748
diffraction	2746
superfamily	2739
glycoprotein	2738
scaffold	2729
spin	2726
keeping	2725
paraffin	2724
city	2722
decision	2714
toxin	2714
engineering	2714
attribute	2713
intervention	2710
validation	2709
gold	2708
bear	2708
south	2703
hela	2702
alternate	2699
child	2695
histogram	2695
plastic	2695
dot	2692
breast	2692
repressor	2690
cation	2689
running	2686
school	2678
trypsin	2675
exclusive	2675
piece	2674
antiserum	2672
cognate	2668
consumption	2664
century	2662
leukemia	2662
superior	2661
nerve	2655
enhancer	2652
ligation	2648
object	2648
coil	2646
periphery	2644
nitrocellulose	2643
treat	2640
flag	2635
photon	2634
normalization	2627
arabidopsis	2622
polymer	2617
lifetime	2615
rnase	2601
transcriptase	2600
methionine	2596
distinction	2588
technical	2588
commercial	2588
mating	2583
belonging	2579
horseradish	2575
switching	2569
splicing	2565
breeding	2564
name	2563
gram	2561
capillary	2560
proposal	2559
severity	2549
annealing	2548
cytochrome	2547
precision	2547
resultant	2542
ancestor	2537
envelope	2537
cycling	2536
european	2534
accounting	2533
ammonium	2531
formaldehyde	2531
discus	2529
diet	2522
leucine	2522
fly	2519
covering	2518
resin	2516
raising	2510
pump	2505
subpopulation	2499
circumstance	2495
appendix	2494
investigating	2489
completion	2483
perfect	2480
crystallization	2478
offspring	2476
public	2474
couple	2471
custom	2471
contamination	2467
die	2465
proceeds	2458
fatty	2453
filament	2453
termination	2453
tnf	2453
pixel	2452
reversal	2451
catalysis	2451
cooperative	2450
vein	2450
invasion	2449
counter	2445
reading	2444
impossible	2442
transferase	2441
attack	2433
packing	2432
operation	2429
recipient	2427
focusing	2426
sugar	2426
constituent	2424
japan	2419
citrate	2417
climate	2415
genus	2414
chemiluminescence	2412
hippocampus	2412
static	2411
sea	2410
law	2403
beam	2403
clamp	2400
compact	2394
conjugate	2393
scattering	2390
orange	2388
additive	2388
duplication	2387
pet	2384
threonine	2383
master	2382
soil	2377
interplay	2377
gross	2372
anatomical	2371
lake	2371
responsiveness	2368
analogy	2364
iron	2361
functionality	2359
van	2359
titer	2354
zinc	2349
inference	2345
propagation	2340
grade	2340
landscape	2338
gradual	2338
consent	2337
ionic	2337
bath	2334
gland	2334
organelle	2334
optimization	2329
coverage	2317
hiv	2316
dickinson	2314
rpm	2313
oscillation	2312
arrowhead	2311
primate	2311
confirmation	2310
let	2307
titration	2306
taxon	2301
scaling	2297
probable	2297
reservoir	2296
inc	2292
preserve	2290
lethality	2290
front	2289
positioning	2286
perpendicular	2285
carboxyl	2280
finger	2278
binary	2275
mobile	2270
river	2264
profiling	2264
conservative	2263
blockade	2261
cat	2260
asterisk	2259
fifth	2258
fitness	2257
lab	2255
throughput	2253
formula	2253
cohort	2246
reflection	2246
england	2244
camp	2237
mirror	2237
remainder	2236
cytoskeleton	2235
interior	2235
max	2231
check	2231
radical	2230
cap	2228
board	2224
sphere	2223
discrimination	2216
say	2214
sole	2213
pairing	2212
habitat	2210
pull	2206
investigator	2204
proline	2203
histology	2199
amide	2198
bundle	2197
hydroxyl	2195
segregation	2194
debate	2190
cage	2189
extinction	2188
moment	2187
ancient	2183
west	2177
simplicity	2175
manifest	2173
worth	2172
october	2172
invariant	2171
chimera	2171
meet	2170
clearance	2166
vice	2166
reductase	2164
repertoire	2163
motility	2163
phenol	2162
synapsis	2161
row	2159
redox	2159
circulation	2158
colored	2158
mismatch	2157
prevalence	2156
louis	2151
spacing	2148
manual	2148
effectiveness	2147
connectivity	2145
bromide	2144
potency	2144
urea	2143
passive	2139
hairpin	2135
propensity	2131
chicken	2129
march	2128
june	2125
crude	2123
hit	2123
hereafter	2122
alcohol	2117
stream	2116
burst	2114
stand	2111
home	2106
oxidase	2106
lattice	2104
diabetes	2103
irradiation	2102
necrosis	2102
vapor	2101
august	2099
exit	2099
tertiary	2098
perception	2098
neurotransmitter	2091
mount	2089
clue	2088
chloroform	2077
plaque	2076
diagnostics	2076
july	2075
border	2073
calibration	2068
hypothetical	2065
anion	2065
ionization	2064
november	2061
encounter	2061
marine	2058
cambridge	2058
prime	2057
polarity	2052
mother	2051
fourier	2049
splice	2046
fractionation	2035
hospital	2034
ribosome	2033
chaperone	2029
proteolysis	2028
spring	2028
detergent	2028
destruction	2027
reader	2026
triangle	2025
lymph	2021
superscript	2017
april	2013
feed	2013
lowering	2011
prerequisite	2005
fat	2004
heating	2000
fluor	1999
elution	1997
plateau	1993
aging	1992
analyzer	1988
prevention	1984
land	1984
phage	1982
minus	1981
exploit	1979
joint	1976
influx	1975
ecosystem	1975
oncogene	1975
caspase	1973
earth	1968
docking	1967
substance	1966
complementation	1966
hole	1965
collapse	1963
acetyl	1959
resident	1958
leave	1957
vacuum	1957
anchor	1953
convergence	1951
adp	1951
bacterium	1950
latency	1950
monkey	1949
xenopus	1948
altogether	1947
setup	1946
validity	1945
healthcare	1942
killing	1941
january	1941
born	1940
collagen	1940
participant	1939
carbonyl	1937
homogenate	1937
virulence	1937
truncation	1937
routine	1937
accessibility	1930
microtubule	1930
flash	1929
offset	1929
lumen	1928
today	1928
utilization	1927
scanner	1927
restoration	1923
meaning	1919
html	1916
crystallography	1916
suite	1916
analogue	1911
khz	1911
entering	1909
occupancy	1907
adjustment	1906
participation	1903
service	1902
september	1902
joining	1896
cord	1895
carbohydrate	1893
america	1889
reproduction	1888
legend	1884
employ	1883
brown	1882
country	1880
mock	1880
computation	1876
export	1875
stoichiometry	1874
promise	1872
shifting	1871
optic	1871
contraction	1870
foundation	1866
publication	1866
depression	1860
aged	1858
store	1857
tracking	1853
leukocyte	1852
spike	1849
polymerization	1849
isotope	1848
milk	1846
dispersion	1842
lobe	1841
session	1840
colon	1840
shell	1840
governed	1839
surgery	1838
compromise	1837
permeability	1836
tuning	1832
granule	1828
monocyte	1828
lag	1828
straight	1827
needle	1826
placement	1825
february	1822
fell	1821
diagnosis	1821
symbol	1821
olympus	1819
mitogen	1819
rod	1819
thymidine	1819
house	1815
polarization	1812
training	1812
fragmentation	1810
attenuation	1809
precipitate	1806
degeneration	1805
department	1803
vaccine	1802
annual	1802
iodide	1802
formalin	1797
integrating	1796
trna	1796
microgram	1796
transplantation	1794
[truncated: 29,543 more rows]
